# Supplementary material for: The UK-DALE dataset, domestic appliance-level electricity demand and whole-house demand from five UK homes
Source: Sci Data. 2015 Mar 31;2:150007. doi: 10.1038/sdata.2015.7 (PMC4432654; doi:10.1038/sdata.2015.7)
Supplement: Supplementary file 1 [file sdata20157-isa1.zip]

Archive with 4 entries (4 files):
- i_Investigation.txt
- s_study_Kelly.txt
- a_wholehouse_Kelly.txt
- a_appliance_Kelly.txt
