# Supplementary material for: The UK-DALE dataset, domestic appliance-level electricity demand and whole-house demand from five UK homes
Source: Sci Data. 2015 Mar 31;2:150007. doi: 10.1038/sdata.2015.7 (PMC4432654; doi:10.1038/sdata.2015.7)
Supplement: Supplementary file 1 [file sdata20157-isa1.zip › a_wholehouse_Kelly.txt]

Sample Name	Protocol REF	Protocol REF	Parameter Value[temporal resolution]	Unit	Term Source REF	Term Accession Number	Assay Name	Raw Data File	Comment[Data Repository]	Comment[Data Record Accession]	Comment[Data Record URI]	Comment[authors own website]
House1	Measuring whole-house power consumption	Complete metering setup	6	second	UO	UO:0000010	House1_WholeHouse_6sec	UK-DALE-disaggregated/house_1/channel_1.dat	NERC Data Centres	doi:10.5286/UKERC.EDC.000001	http://dx.doi.org/10.5286/UKERC.EDC.000001	www.doc.ic.ac.uk/~dk3810/data
House2	Measuring whole-house power consumption	Complete metering setup	6	second	UO	UO:0000010	House2_WholeHouse_6sec	UK-DALE-disaggregated/house_2/channel_1.dat	NERC Data Centres	doi:10.5286/UKERC.EDC.000001	http://dx.doi.org/10.5286/UKERC.EDC.000001	www.doc.ic.ac.uk/~dk3810/data
House3	Measuring whole-house power consumption	Complete metering setup	6	second	UO	UO:0000010	House3_WholeHouse_6sec	UK-DALE-disaggregated/house_3/channel_1.dat	NERC Data Centres	doi:10.5286/UKERC.EDC.000001	http://dx.doi.org/10.5286/UKERC.EDC.000001	www.doc.ic.ac.uk/~dk3810/data
House4	Measuring whole-house power consumption	Complete metering setup	6	second	UO	UO:0000010	House4_WholeHouse_6sec	UK-DALE-disaggregated/house_4/channel_1.dat	NERC Data Centres	doi:10.5286/UKERC.EDC.000001	http://dx.doi.org/10.5286/UKERC.EDC.000001	www.doc.ic.ac.uk/~dk3810/data
House5	Measuring whole-house power consumption	Complete metering setup	6	second	UO	UO:0000010	House5_WholeHouse_6sec	UK-DALE-disaggregated/house_5/channel_1.dat	NERC Data Centres	doi:10.5286/UKERC.EDC.000001	http://dx.doi.org/10.5286/UKERC.EDC.000001	www.doc.ic.ac.uk/~dk3810/data
House1	Measuring whole-house power consumption	Complete metering setup	1	hertz	UO	UO:0000106	House1_WholeHouse_1Hz	UK-DALE-disaggregated/house_1/mains.dat	NERC Data Centres	doi:10.5286/UKERC.EDC.000001	http://dx.doi.org/10.5286/UKERC.EDC.000001	www.doc.ic.ac.uk/~dk3810/data
House2	Measuring whole-house power consumption	Complete metering setup	1	hertz	UO	UO:0000106	House2_WholeHouse_1Hz	UK-DALE-disaggregated/house_2/mains.dat	NERC Data Centres	doi:10.5286/UKERC.EDC.000001	http://dx.doi.org/10.5286/UKERC.EDC.000001	www.doc.ic.ac.uk/~dk3810/data
House5	Measuring whole-house power consumption	Complete metering setup	1	hertz	UO	UO:0000106	House5_WholeHouse_1Hz	UK-DALE-disaggregated/house_5/mains.dat	NERC Data Centres	doi:10.5286/UKERC.EDC.000001	http://dx.doi.org/10.5286/UKERC.EDC.000001	www.doc.ic.ac.uk/~dk3810/data
House1	Measuring whole-house power consumption	Complete metering setup	16000	hertz	UO	UO:0000106	House1_WholeHouse_16kHz	UK-DALE-16kHz/house_1/<year>/<week>/*.flac	NERC Data Centres	doi:10.5286/UKERC.EDC.000002	http://dx.doi.org/10.5286/UKERC.EDC.000002	www.doc.ic.ac.uk/~dk3810/data
House2	Measuring whole-house power consumption	Complete metering setup	16000	hertz	UO	UO:0000106	House2_WholeHouse_16kHz	UK-DALE-16kHz/house_2/<year>/<week>/*.flac	NERC Data Centres	doi:10.5286/UKERC.EDC.000002	http://dx.doi.org/10.5286/UKERC.EDC.000002	www.doc.ic.ac.uk/~dk3810/data
House5	Measuring whole-house power consumption	Complete metering setup	16000	hertz	UO	UO:0000106	House5_WholeHouse_16kHz	UK-DALE-16kHz/house_5/<year>/<week>/*.flac	NERC Data Centres	doi:10.5286/UKERC.EDC.000002	http://dx.doi.org/10.5286/UKERC.EDC.000002	www.doc.ic.ac.uk/~dk3810/data
