# Supplementary material for: The UK-DALE dataset, domestic appliance-level electricity demand and whole-house demand from five UK homes
Source: Sci Data. 2015 Mar 31;2:150007. doi: 10.1038/sdata.2015.7 (PMC4432654; doi:10.1038/sdata.2015.7)
Supplement: Supplementary file 1 [file sdata20157-isa1.zip › a_appliance_Kelly.txt]

Sample Name	Protocol REF	Parameter Value[appliance]	Protocol REF	Parameter Value[temporal resolution]	Unit	Term Source REF	Term Accession Number	Assay Name	Raw Data File	Comment[Data Repository]	Comment[Data Record Accession]	Comment[Data Record URI]	Comment[authors own website]
#
House1	Individual appliance monitoring	Boiler	Complete metering setup	6	second	UO	UO:0000010	House1_Boiler	UK-DALE-disaggregated/house_1/channel_2.dat	NERC Data Centres	doi:10.5286/UKERC.EDC.000001	http://dx.doi.org/10.5286/UKERC.EDC.000001	www.doc.ic.ac.uk/~dk3810/data
House1	Individual appliance monitoring	Solar thermal pumping station	Complete metering setup	6	second	UO	UO:0000010	House1_Solar thermal pumping station	UK-DALE-disaggregated/house_1/channel_3.dat	NERC Data Centres	doi:10.5286/UKERC.EDC.000001	http://dx.doi.org/10.5286/UKERC.EDC.000001	www.doc.ic.ac.uk/~dk3810/data
House1	Individual appliance monitoring	Laptop computer	Complete metering setup	6	second	UO	UO:0000010	House1_Laptop computer	UK-DALE-disaggregated/house_1/channel_4.dat	NERC Data Centres	doi:10.5286/UKERC.EDC.000001	http://dx.doi.org/10.5286/UKERC.EDC.000001	www.doc.ic.ac.uk/~dk3810/data
House1	Individual appliance monitoring	Washer dryer	Complete metering setup	6	second	UO	UO:0000010	House1_Washer dryer	UK-DALE-disaggregated/house_1/channel_5.dat	NERC Data Centres	doi:10.5286/UKERC.EDC.000001	http://dx.doi.org/10.5286/UKERC.EDC.000001	www.doc.ic.ac.uk/~dk3810/data
House1	Individual appliance monitoring	Dish washer	Complete metering setup	6	second	UO	UO:0000010	House1_Dish washer	UK-DALE-disaggregated/house_1/channel_6.dat	NERC Data Centres	doi:10.5286/UKERC.EDC.000001	http://dx.doi.org/10.5286/UKERC.EDC.000001	www.doc.ic.ac.uk/~dk3810/data
House1	Individual appliance monitoring	Television	Complete metering setup	6	second	UO	UO:0000010	House1_Television	UK-DALE-disaggregated/house_1/channel_7.dat	NERC Data Centres	doi:10.5286/UKERC.EDC.000001	http://dx.doi.org/10.5286/UKERC.EDC.000001	www.doc.ic.ac.uk/~dk3810/data
House1	Individual appliance monitoring	Kitchen ceiling lights	Complete metering setup	6	second	UO	UO:0000010	House1_Kitchen ceiling lights	UK-DALE-disaggregated/house_1/channel_8.dat	NERC Data Centres	doi:10.5286/UKERC.EDC.000001	http://dx.doi.org/10.5286/UKERC.EDC.000001	www.doc.ic.ac.uk/~dk3810/data
House1	Individual appliance monitoring	HTPC (Home theatre PC)	Complete metering setup	6	second	UO	UO:0000010	House1_HTPC (Home theatre PC)	UK-DALE-disaggregated/house_1/channel_9.dat	NERC Data Centres	doi:10.5286/UKERC.EDC.000001	http://dx.doi.org/10.5286/UKERC.EDC.000001	www.doc.ic.ac.uk/~dk3810/data
House1	Individual appliance monitoring	Kettle	Complete metering setup	6	second	UO	UO:0000010	House1_Kettle	UK-DALE-disaggregated/house_1/channel_10.dat	NERC Data Centres	doi:10.5286/UKERC.EDC.000001	http://dx.doi.org/10.5286/UKERC.EDC.000001	www.doc.ic.ac.uk/~dk3810/data
House1	Individual appliance monitoring	Toaster	Complete metering setup	6	second	UO	UO:0000010	House1_Toaster	UK-DALE-disaggregated/house_1/channel_11.dat	NERC Data Centres	doi:10.5286/UKERC.EDC.000001	http://dx.doi.org/10.5286/UKERC.EDC.000001	www.doc.ic.ac.uk/~dk3810/data
House1	Individual appliance monitoring	Fridge freezer	Complete metering setup	6	second	UO	UO:0000010	House1_Fridge freezer	UK-DALE-disaggregated/house_1/channel_12.dat	NERC Data Centres	doi:10.5286/UKERC.EDC.000001	http://dx.doi.org/10.5286/UKERC.EDC.000001	www.doc.ic.ac.uk/~dk3810/data
House1	Individual appliance monitoring	Microwave	Complete metering setup	6	second	UO	UO:0000010	House1_Microwave	UK-DALE-disaggregated/house_1/channel_13.dat	NERC Data Centres	doi:10.5286/UKERC.EDC.000001	http://dx.doi.org/10.5286/UKERC.EDC.000001	www.doc.ic.ac.uk/~dk3810/data
House1	Individual appliance monitoring	Computer monitor	Complete metering setup	6	second	UO	UO:0000010	House1_Computer monitor	UK-DALE-disaggregated/house_1/channel_14.dat	NERC Data Centres	doi:10.5286/UKERC.EDC.000001	http://dx.doi.org/10.5286/UKERC.EDC.000001	www.doc.ic.ac.uk/~dk3810/data
House1	Individual appliance monitoring	Audio system	Complete metering setup	6	second	UO	UO:0000010	House1_Audio system	UK-DALE-disaggregated/house_1/channel_15.dat	NERC Data Centres	doi:10.5286/UKERC.EDC.000001	http://dx.doi.org/10.5286/UKERC.EDC.000001	www.doc.ic.ac.uk/~dk3810/data
House1	Individual appliance monitoring	Breadmaker	Complete metering setup	6	second	UO	UO:0000010	House1_Breadmaker	UK-DALE-disaggregated/house_1/channel_16.dat	NERC Data Centres	doi:10.5286/UKERC.EDC.000001	http://dx.doi.org/10.5286/UKERC.EDC.000001	www.doc.ic.ac.uk/~dk3810/data
House1	Individual appliance monitoring	Audio amplifier	Complete metering setup	6	second	UO	UO:0000010	House1_Audio amplifier	UK-DALE-disaggregated/house_1/channel_17.dat	NERC Data Centres	doi:10.5286/UKERC.EDC.000001	http://dx.doi.org/10.5286/UKERC.EDC.000001	www.doc.ic.ac.uk/~dk3810/data
House1	Individual appliance monitoring	Broadband router	Complete metering setup	6	second	UO	UO:0000010	House1_Broadband router	UK-DALE-disaggregated/house_1/channel_18.dat	NERC Data Centres	doi:10.5286/UKERC.EDC.000001	http://dx.doi.org/10.5286/UKERC.EDC.000001	www.doc.ic.ac.uk/~dk3810/data
House1	Individual appliance monitoring	Light 3	Complete metering setup	6	second	UO	UO:0000010	House1_Light 3	UK-DALE-disaggregated/house_1/channel_19.dat	NERC Data Centres	doi:10.5286/UKERC.EDC.000001	http://dx.doi.org/10.5286/UKERC.EDC.000001	www.doc.ic.ac.uk/~dk3810/data
House1	Individual appliance monitoring	Soldering iron	Complete metering setup	6	second	UO	UO:0000010	House1_Soldering iron	UK-DALE-disaggregated/house_1/channel_20.dat	NERC Data Centres	doi:10.5286/UKERC.EDC.000001	http://dx.doi.org/10.5286/UKERC.EDC.000001	www.doc.ic.ac.uk/~dk3810/data
House1	Individual appliance monitoring	Ethernet switch	Complete metering setup	6	second	UO	UO:0000010	House1_Ethernet switch	UK-DALE-disaggregated/house_1/channel_21.dat	NERC Data Centres	doi:10.5286/UKERC.EDC.000001	http://dx.doi.org/10.5286/UKERC.EDC.000001	www.doc.ic.ac.uk/~dk3810/data
House1	Individual appliance monitoring	Vacuum cleaner	Complete metering setup	6	second	UO	UO:0000010	House1_Vacuum cleaner	UK-DALE-disaggregated/house_1/channel_22.dat	NERC Data Centres	doi:10.5286/UKERC.EDC.000001	http://dx.doi.org/10.5286/UKERC.EDC.000001	www.doc.ic.ac.uk/~dk3810/data
House1	Individual appliance monitoring	Light 4	Complete metering setup	6	second	UO	UO:0000010	House1_Light 4	UK-DALE-disaggregated/house_1/channel_23.dat	NERC Data Centres	doi:10.5286/UKERC.EDC.000001	http://dx.doi.org/10.5286/UKERC.EDC.000001	www.doc.ic.ac.uk/~dk3810/data
House1	Individual appliance monitoring	Light 5	Complete metering setup	6	second	UO	UO:0000010	House1_Light 5	UK-DALE-disaggregated/house_1/channel_24.dat	NERC Data Centres	doi:10.5286/UKERC.EDC.000001	http://dx.doi.org/10.5286/UKERC.EDC.000001	www.doc.ic.ac.uk/~dk3810/data
House1	Individual appliance monitoring	Lighting circuit	Complete metering setup	6	second	UO	UO:0000010	House1_Lighting circuit	UK-DALE-disaggregated/house_1/channel_25.dat	NERC Data Centres	doi:10.5286/UKERC.EDC.000001	http://dx.doi.org/10.5286/UKERC.EDC.000001	www.doc.ic.ac.uk/~dk3810/data
House1	Individual appliance monitoring	Light 6	Complete metering setup	6	second	UO	UO:0000010	House1_Light 6	UK-DALE-disaggregated/house_1/channel_26.dat	NERC Data Centres	doi:10.5286/UKERC.EDC.000001	http://dx.doi.org/10.5286/UKERC.EDC.000001	www.doc.ic.ac.uk/~dk3810/data
House1	Individual appliance monitoring	Tablet computer charger	Complete metering setup	6	second	UO	UO:0000010	House1_Tablet computer charger	UK-DALE-disaggregated/house_1/channel_27.dat	NERC Data Centres	doi:10.5286/UKERC.EDC.000001	http://dx.doi.org/10.5286/UKERC.EDC.000001	www.doc.ic.ac.uk/~dk3810/data
House1	Individual appliance monitoring	Active subwoofer	Complete metering setup	6	second	UO	UO:0000010	House1_Active subwoofer	UK-DALE-disaggregated/house_1/channel_28.dat	NERC Data Centres	doi:10.5286/UKERC.EDC.000001	http://dx.doi.org/10.5286/UKERC.EDC.000001	www.doc.ic.ac.uk/~dk3810/data
House1	Individual appliance monitoring	Light 7	Complete metering setup	6	second	UO	UO:0000010	House1_Light 7	UK-DALE-disaggregated/house_1/channel_29.dat	NERC Data Centres	doi:10.5286/UKERC.EDC.000001	http://dx.doi.org/10.5286/UKERC.EDC.000001	www.doc.ic.ac.uk/~dk3810/data
House1	Individual appliance monitoring	Radio	Complete metering setup	6	second	UO	UO:0000010	House1_Radio	UK-DALE-disaggregated/house_1/channel_30.dat	NERC Data Centres	doi:10.5286/UKERC.EDC.000001	http://dx.doi.org/10.5286/UKERC.EDC.000001	www.doc.ic.ac.uk/~dk3810/data
House1	Individual appliance monitoring	Light 8	Complete metering setup	6	second	UO	UO:0000010	House1_Light 8	UK-DALE-disaggregated/house_1/channel_31.dat	NERC Data Centres	doi:10.5286/UKERC.EDC.000001	http://dx.doi.org/10.5286/UKERC.EDC.000001	www.doc.ic.ac.uk/~dk3810/data
House1	Individual appliance monitoring	Wireless phone charger	Complete metering setup	6	second	UO	UO:0000010	House1_Wireless phone charger	UK-DALE-disaggregated/house_1/channel_32.dat	NERC Data Centres	doi:10.5286/UKERC.EDC.000001	http://dx.doi.org/10.5286/UKERC.EDC.000001	www.doc.ic.ac.uk/~dk3810/data
House1	Individual appliance monitoring	Light 9	Complete metering setup	6	second	UO	UO:0000010	House1_Light 9	UK-DALE-disaggregated/house_1/channel_33.dat	NERC Data Centres	doi:10.5286/UKERC.EDC.000001	http://dx.doi.org/10.5286/UKERC.EDC.000001	www.doc.ic.ac.uk/~dk3810/data
House1	Individual appliance monitoring	Mobile phone charger	Complete metering setup	6	second	UO	UO:0000010	House1_Mobile phone charger	UK-DALE-disaggregated/house_1/channel_34.dat	NERC Data Centres	doi:10.5286/UKERC.EDC.000001	http://dx.doi.org/10.5286/UKERC.EDC.000001	www.doc.ic.ac.uk/~dk3810/data
House1	Individual appliance monitoring	Light 10	Complete metering setup	6	second	UO	UO:0000010	House1_Light 10	UK-DALE-disaggregated/house_1/channel_35.dat	NERC Data Centres	doi:10.5286/UKERC.EDC.000001	http://dx.doi.org/10.5286/UKERC.EDC.000001	www.doc.ic.ac.uk/~dk3810/data
House1	Individual appliance monitoring	Coffee maker	Complete metering setup	6	second	UO	UO:0000010	House1_Coffee maker	UK-DALE-disaggregated/house_1/channel_36.dat	NERC Data Centres	doi:10.5286/UKERC.EDC.000001	http://dx.doi.org/10.5286/UKERC.EDC.000001	www.doc.ic.ac.uk/~dk3810/data
House1	Individual appliance monitoring	Radio 2	Complete metering setup	6	second	UO	UO:0000010	House1_Radio 2	UK-DALE-disaggregated/house_1/channel_37.dat	NERC Data Centres	doi:10.5286/UKERC.EDC.000001	http://dx.doi.org/10.5286/UKERC.EDC.000001	www.doc.ic.ac.uk/~dk3810/data
House1	Individual appliance monitoring	Mobile phone charger	Complete metering setup	6	second	UO	UO:0000010	House1_Mobile phone charger	UK-DALE-disaggregated/house_1/channel_38.dat	NERC Data Centres	doi:10.5286/UKERC.EDC.000001	http://dx.doi.org/10.5286/UKERC.EDC.000001	www.doc.ic.ac.uk/~dk3810/data
House1	Individual appliance monitoring	Hair dryer	Complete metering setup	6	second	UO	UO:0000010	House1_Hair dryer	UK-DALE-disaggregated/house_1/channel_39.dat	NERC Data Centres	doi:10.5286/UKERC.EDC.000001	http://dx.doi.org/10.5286/UKERC.EDC.000001	www.doc.ic.ac.uk/~dk3810/data
House1	Individual appliance monitoring	Hair straighteners	Complete metering setup	6	second	UO	UO:0000010	House1_Hair straighteners	UK-DALE-disaggregated/house_1/channel_40.dat	NERC Data Centres	doi:10.5286/UKERC.EDC.000001	http://dx.doi.org/10.5286/UKERC.EDC.000001	www.doc.ic.ac.uk/~dk3810/data
House1	Individual appliance monitoring	Clothes iron	Complete metering setup	6	second	UO	UO:0000010	House1_Clothes iron	UK-DALE-disaggregated/house_1/channel_41.dat	NERC Data Centres	doi:10.5286/UKERC.EDC.000001	http://dx.doi.org/10.5286/UKERC.EDC.000001	www.doc.ic.ac.uk/~dk3810/data
House1	Individual appliance monitoring	Oven	Complete metering setup	6	second	UO	UO:0000010	House1_Oven	UK-DALE-disaggregated/house_1/channel_42.dat	NERC Data Centres	doi:10.5286/UKERC.EDC.000001	http://dx.doi.org/10.5286/UKERC.EDC.000001	www.doc.ic.ac.uk/~dk3810/data
House1	Individual appliance monitoring	Computer	Complete metering setup	6	second	UO	UO:0000010	House1_Computer	UK-DALE-disaggregated/house_1/channel_43.dat	NERC Data Centres	doi:10.5286/UKERC.EDC.000001	http://dx.doi.org/10.5286/UKERC.EDC.000001	www.doc.ic.ac.uk/~dk3810/data
House1	Individual appliance monitoring	Light 11	Complete metering setup	6	second	UO	UO:0000010	House1_Light 11	UK-DALE-disaggregated/house_1/channel_44.dat	NERC Data Centres	doi:10.5286/UKERC.EDC.000001	http://dx.doi.org/10.5286/UKERC.EDC.000001	www.doc.ic.ac.uk/~dk3810/data
House1	Individual appliance monitoring	Light 12	Complete metering setup	6	second	UO	UO:0000010	House1_Light 12	UK-DALE-disaggregated/house_1/channel_45.dat	NERC Data Centres	doi:10.5286/UKERC.EDC.000001	http://dx.doi.org/10.5286/UKERC.EDC.000001	www.doc.ic.ac.uk/~dk3810/data
House1	Individual appliance monitoring	Baby monitor	Complete metering setup	6	second	UO	UO:0000010	House1_Baby monitor	UK-DALE-disaggregated/house_1/channel_46.dat	NERC Data Centres	doi:10.5286/UKERC.EDC.000001	http://dx.doi.org/10.5286/UKERC.EDC.000001	www.doc.ic.ac.uk/~dk3810/data
House1	Individual appliance monitoring	Charger	Complete metering setup	6	second	UO	UO:0000010	House1_Charger	UK-DALE-disaggregated/house_1/channel_47.dat	NERC Data Centres	doi:10.5286/UKERC.EDC.000001	http://dx.doi.org/10.5286/UKERC.EDC.000001	www.doc.ic.ac.uk/~dk3810/data
House1	Individual appliance monitoring	Light 13	Complete metering setup	6	second	UO	UO:0000010	House1_Light 13	UK-DALE-disaggregated/house_1/channel_48.dat	NERC Data Centres	doi:10.5286/UKERC.EDC.000001	http://dx.doi.org/10.5286/UKERC.EDC.000001	www.doc.ic.ac.uk/~dk3810/data
House1	Individual appliance monitoring	Light 14	Complete metering setup	6	second	UO	UO:0000010	House1_Light 14	UK-DALE-disaggregated/house_1/channel_49.dat	NERC Data Centres	doi:10.5286/UKERC.EDC.000001	http://dx.doi.org/10.5286/UKERC.EDC.000001	www.doc.ic.ac.uk/~dk3810/data
House1	Individual appliance monitoring	Light 15	Complete metering setup	6	second	UO	UO:0000010	House1_Light 15	UK-DALE-disaggregated/house_1/channel_50.dat	NERC Data Centres	doi:10.5286/UKERC.EDC.000001	http://dx.doi.org/10.5286/UKERC.EDC.000001	www.doc.ic.ac.uk/~dk3810/data
House1	Individual appliance monitoring	Desktop computer	Complete metering setup	6	second	UO	UO:0000010	House1_Desktop computer	UK-DALE-disaggregated/house_1/channel_51.dat	NERC Data Centres	doi:10.5286/UKERC.EDC.000001	http://dx.doi.org/10.5286/UKERC.EDC.000001	www.doc.ic.ac.uk/~dk3810/data
House1	Individual appliance monitoring	Fan	Complete metering setup	6	second	UO	UO:0000010	House1_Fan	UK-DALE-disaggregated/house_1/channel_52.dat	NERC Data Centres	doi:10.5286/UKERC.EDC.000001	http://dx.doi.org/10.5286/UKERC.EDC.000001	www.doc.ic.ac.uk/~dk3810/data
House1	Individual appliance monitoring	Printer	Complete metering setup	6	second	UO	UO:0000010	House1_Printer	UK-DALE-disaggregated/house_1/channel_53.dat	NERC Data Centres	doi:10.5286/UKERC.EDC.000001	http://dx.doi.org/10.5286/UKERC.EDC.000001	www.doc.ic.ac.uk/~dk3810/data
#
House2	Individual appliance monitoring	Laptop computer	Complete metering setup	6	second	UO	UO:0000010	House2_Laptop computer	UK-DALE-disaggregated/house_2/channel_2.dat	NERC Data Centres	doi:10.5286/UKERC.EDC.000001	http://dx.doi.org/10.5286/UKERC.EDC.000001	www.doc.ic.ac.uk/~dk3810/data
House2	Individual appliance monitoring	Computer monitor	Complete metering setup	6	second	UO	UO:0000010	House2_Computer monitor	UK-DALE-disaggregated/house_2/channel_3.dat	NERC Data Centres	doi:10.5286/UKERC.EDC.000001	http://dx.doi.org/10.5286/UKERC.EDC.000001	www.doc.ic.ac.uk/~dk3810/data
House2	Individual appliance monitoring	Active speaker	Complete metering setup	6	second	UO	UO:0000010	House2_Active speaker	UK-DALE-disaggregated/house_2/channel_4.dat	NERC Data Centres	doi:10.5286/UKERC.EDC.000001	http://dx.doi.org/10.5286/UKERC.EDC.000001	www.doc.ic.ac.uk/~dk3810/data
House2	Individual appliance monitoring	Computer	Complete metering setup	6	second	UO	UO:0000010	House2_Computer	UK-DALE-disaggregated/house_2/channel_5.dat	NERC Data Centres	doi:10.5286/UKERC.EDC.000001	http://dx.doi.org/10.5286/UKERC.EDC.000001	www.doc.ic.ac.uk/~dk3810/data
House2	Individual appliance monitoring	Broadband router	Complete metering setup	6	second	UO	UO:0000010	House2_Broadband router	UK-DALE-disaggregated/house_2/channel_6.dat	NERC Data Centres	doi:10.5286/UKERC.EDC.000001	http://dx.doi.org/10.5286/UKERC.EDC.000001	www.doc.ic.ac.uk/~dk3810/data
House2	Individual appliance monitoring	External hard disk	Complete metering setup	6	second	UO	UO:0000010	House2_External hard disk	UK-DALE-disaggregated/house_2/channel_7.dat	NERC Data Centres	doi:10.5286/UKERC.EDC.000001	http://dx.doi.org/10.5286/UKERC.EDC.000001	www.doc.ic.ac.uk/~dk3810/data
House2	Individual appliance monitoring	Kettle	Complete metering setup	6	second	UO	UO:0000010	House2_Kettle	UK-DALE-disaggregated/house_2/channel_8.dat	NERC Data Centres	doi:10.5286/UKERC.EDC.000001	http://dx.doi.org/10.5286/UKERC.EDC.000001	www.doc.ic.ac.uk/~dk3810/data
House2	Individual appliance monitoring	Rice cooker	Complete metering setup	6	second	UO	UO:0000010	House2_Rice cooker	UK-DALE-disaggregated/house_2/channel_9.dat	NERC Data Centres	doi:10.5286/UKERC.EDC.000001	http://dx.doi.org/10.5286/UKERC.EDC.000001	www.doc.ic.ac.uk/~dk3810/data
House2	Individual appliance monitoring	Running machine	Complete metering setup	6	second	UO	UO:0000010	House2_Running machine	UK-DALE-disaggregated/house_2/channel_10.dat	NERC Data Centres	doi:10.5286/UKERC.EDC.000001	http://dx.doi.org/10.5286/UKERC.EDC.000001	www.doc.ic.ac.uk/~dk3810/data
House2	Individual appliance monitoring	Laptop computer 2	Complete metering setup	6	second	UO	UO:0000010	House2_Laptop computer 2	UK-DALE-disaggregated/house_2/channel_11.dat	NERC Data Centres	doi:10.5286/UKERC.EDC.000001	http://dx.doi.org/10.5286/UKERC.EDC.000001	www.doc.ic.ac.uk/~dk3810/data
House2	Individual appliance monitoring	Washing machine	Complete metering setup	6	second	UO	UO:0000010	House2_Washing machine	UK-DALE-disaggregated/house_2/channel_12.dat	NERC Data Centres	doi:10.5286/UKERC.EDC.000001	http://dx.doi.org/10.5286/UKERC.EDC.000001	www.doc.ic.ac.uk/~dk3810/data
House2	Individual appliance monitoring	Dish washer	Complete metering setup	6	second	UO	UO:0000010	House2_Dish washer	UK-DALE-disaggregated/house_2/channel_13.dat	NERC Data Centres	doi:10.5286/UKERC.EDC.000001	http://dx.doi.org/10.5286/UKERC.EDC.000001	www.doc.ic.ac.uk/~dk3810/data
House2	Individual appliance monitoring	Fridge	Complete metering setup	6	second	UO	UO:0000010	House2_Fridge	UK-DALE-disaggregated/house_2/channel_14.dat	NERC Data Centres	doi:10.5286/UKERC.EDC.000001	http://dx.doi.org/10.5286/UKERC.EDC.000001	www.doc.ic.ac.uk/~dk3810/data
House2	Individual appliance monitoring	Microwave	Complete metering setup	6	second	UO	UO:0000010	House2_Microwave	UK-DALE-disaggregated/house_2/channel_15.dat	NERC Data Centres	doi:10.5286/UKERC.EDC.000001	http://dx.doi.org/10.5286/UKERC.EDC.000001	www.doc.ic.ac.uk/~dk3810/data
House2	Individual appliance monitoring	Toaster	Complete metering setup	6	second	UO	UO:0000010	House2_Toaster	UK-DALE-disaggregated/house_2/channel_16.dat	NERC Data Centres	doi:10.5286/UKERC.EDC.000001	http://dx.doi.org/10.5286/UKERC.EDC.000001	www.doc.ic.ac.uk/~dk3810/data
House2	Individual appliance monitoring	Games console	Complete metering setup	6	second	UO	UO:0000010	House2_Games console	UK-DALE-disaggregated/house_2/channel_17.dat	NERC Data Centres	doi:10.5286/UKERC.EDC.000001	http://dx.doi.org/10.5286/UKERC.EDC.000001	www.doc.ic.ac.uk/~dk3810/data
House2	Individual appliance monitoring	Modem	Complete metering setup	6	second	UO	UO:0000010	House2_Modem	UK-DALE-disaggregated/house_2/channel_18.dat	NERC Data Centres	doi:10.5286/UKERC.EDC.000001	http://dx.doi.org/10.5286/UKERC.EDC.000001	www.doc.ic.ac.uk/~dk3810/data
House2	Individual appliance monitoring	Cooker	Complete metering setup	6	second	UO	UO:0000010	House2_Cooker	UK-DALE-disaggregated/house_2/channel_19.dat	NERC Data Centres	doi:10.5286/UKERC.EDC.000001	http://dx.doi.org/10.5286/UKERC.EDC.000001	www.doc.ic.ac.uk/~dk3810/data
#
House3	Individual appliance monitoring	Kettle	Complete metering setup	6	second	UO	UO:0000010	House3_Kettle	UK-DALE-disaggregated/house_3/channel_2.dat	NERC Data Centres	doi:10.5286/UKERC.EDC.000001	http://dx.doi.org/10.5286/UKERC.EDC.000001	www.doc.ic.ac.uk/~dk3810/data
House3	Individual appliance monitoring	Electric space heater	Complete metering setup	6	second	UO	UO:0000010	House3_Electric space heater	UK-DALE-disaggregated/house_3/channel_3.dat	NERC Data Centres	doi:10.5286/UKERC.EDC.000001	http://dx.doi.org/10.5286/UKERC.EDC.000001	www.doc.ic.ac.uk/~dk3810/data
House3	Individual appliance monitoring	Laptop computer	Complete metering setup	6	second	UO	UO:0000010	House3_Laptop computer	UK-DALE-disaggregated/house_3/channel_4.dat	NERC Data Centres	doi:10.5286/UKERC.EDC.000001	http://dx.doi.org/10.5286/UKERC.EDC.000001	www.doc.ic.ac.uk/~dk3810/data
House3	Individual appliance monitoring	Projector	Complete metering setup	6	second	UO	UO:0000010	House3_Projector	UK-DALE-disaggregated/house_3/channel_5.dat	NERC Data Centres	doi:10.5286/UKERC.EDC.000001	http://dx.doi.org/10.5286/UKERC.EDC.000001	www.doc.ic.ac.uk/~dk3810/data
#
House4	Individual appliance monitoring	Television	Complete metering setup	6	second	UO	UO:0000010	House4_Television	UK-DALE-disaggregated/house_4/channel_2.dat	NERC Data Centres	doi:10.5286/UKERC.EDC.000001	http://dx.doi.org/10.5286/UKERC.EDC.000001	www.doc.ic.ac.uk/~dk3810/data
House4	Individual appliance monitoring	Kettle	Complete metering setup	6	second	UO	UO:0000010	House4_Kettle	UK-DALE-disaggregated/house_4/channel_3.dat	NERC Data Centres	doi:10.5286/UKERC.EDC.000001	http://dx.doi.org/10.5286/UKERC.EDC.000001	www.doc.ic.ac.uk/~dk3810/data
House4	Individual appliance monitoring	Boiler	Complete metering setup	6	second	UO	UO:0000010	House4_Boiler	UK-DALE-disaggregated/house_4/channel_4.dat	NERC Data Centres	doi:10.5286/UKERC.EDC.000001	http://dx.doi.org/10.5286/UKERC.EDC.000001	www.doc.ic.ac.uk/~dk3810/data
House4	Individual appliance monitoring	Freezer	Complete metering setup	6	second	UO	UO:0000010	House4_Freezer	UK-DALE-disaggregated/house_4/channel_5.dat	NERC Data Centres	doi:10.5286/UKERC.EDC.000001	http://dx.doi.org/10.5286/UKERC.EDC.000001	www.doc.ic.ac.uk/~dk3810/data
House4	Individual appliance monitoring	Washing machine	Complete metering setup	6	second	UO	UO:0000010	House4_Washing machine	UK-DALE-disaggregated/house_4/channel_6.dat	NERC Data Centres	doi:10.5286/UKERC.EDC.000001	http://dx.doi.org/10.5286/UKERC.EDC.000001	www.doc.ic.ac.uk/~dk3810/data
#
House5	Individual appliance monitoring	Active speaker	Complete metering setup	6	second	UO	UO:0000010	House5_Active speaker	UK-DALE-disaggregated/house_5/channel_2.dat	NERC Data Centres	doi:10.5286/UKERC.EDC.000001	http://dx.doi.org/10.5286/UKERC.EDC.000001	www.doc.ic.ac.uk/~dk3810/data
House5	Individual appliance monitoring	Desktop computer	Complete metering setup	6	second	UO	UO:0000010	House5_Desktop computer	UK-DALE-disaggregated/house_5/channel_3.dat	NERC Data Centres	doi:10.5286/UKERC.EDC.000001	http://dx.doi.org/10.5286/UKERC.EDC.000001	www.doc.ic.ac.uk/~dk3810/data
House5	Individual appliance monitoring	Hair dryer	Complete metering setup	6	second	UO	UO:0000010	House5_Hair dryer	UK-DALE-disaggregated/house_5/channel_4.dat	NERC Data Centres	doi:10.5286/UKERC.EDC.000001	http://dx.doi.org/10.5286/UKERC.EDC.000001	www.doc.ic.ac.uk/~dk3810/data
House5	Individual appliance monitoring	Television	Complete metering setup	6	second	UO	UO:0000010	House5_Television	UK-DALE-disaggregated/house_5/channel_5.dat	NERC Data Centres	doi:10.5286/UKERC.EDC.000001	http://dx.doi.org/10.5286/UKERC.EDC.000001	www.doc.ic.ac.uk/~dk3810/data
House5	Individual appliance monitoring	Computer monitor	Complete metering setup	6	second	UO	UO:0000010	House5_Computer monitor	UK-DALE-disaggregated/house_5/channel_6.dat	NERC Data Centres	doi:10.5286/UKERC.EDC.000001	http://dx.doi.org/10.5286/UKERC.EDC.000001	www.doc.ic.ac.uk/~dk3810/data
House5	Individual appliance monitoring	Running machine	Complete metering setup	6	second	UO	UO:0000010	House5_Running machine	UK-DALE-disaggregated/house_5/channel_7.dat	NERC Data Centres	doi:10.5286/UKERC.EDC.000001	http://dx.doi.org/10.5286/UKERC.EDC.000001	www.doc.ic.ac.uk/~dk3810/data
House5	Individual appliance monitoring	Network attached storage	Complete metering setup	6	second	UO	UO:0000010	House5_Network attached storage	UK-DALE-disaggregated/house_5/channel_8.dat	NERC Data Centres	doi:10.5286/UKERC.EDC.000001	http://dx.doi.org/10.5286/UKERC.EDC.000001	www.doc.ic.ac.uk/~dk3810/data
House5	Individual appliance monitoring	Server computer	Complete metering setup	6	second	UO	UO:0000010	House5_Server computer	UK-DALE-disaggregated/house_5/channel_9.dat	NERC Data Centres	doi:10.5286/UKERC.EDC.000001	http://dx.doi.org/10.5286/UKERC.EDC.000001	www.doc.ic.ac.uk/~dk3810/data
House5	Individual appliance monitoring	Computer monitor 2	Complete metering setup	6	second	UO	UO:0000010	House5_Computer monitor 2	UK-DALE-disaggregated/house_5/channel_10.dat	NERC Data Centres	doi:10.5286/UKERC.EDC.000001	http://dx.doi.org/10.5286/UKERC.EDC.000001	www.doc.ic.ac.uk/~dk3810/data
House5	Individual appliance monitoring	Games console	Complete metering setup	6	second	UO	UO:0000010	House5_Games console	UK-DALE-disaggregated/house_5/channel_11.dat	NERC Data Centres	doi:10.5286/UKERC.EDC.000001	http://dx.doi.org/10.5286/UKERC.EDC.000001	www.doc.ic.ac.uk/~dk3810/data
House5	Individual appliance monitoring	Clothes iron	Complete metering setup	6	second	UO	UO:0000010	House5_Clothes iron	UK-DALE-disaggregated/house_5/channel_12.dat	NERC Data Centres	doi:10.5286/UKERC.EDC.000001	http://dx.doi.org/10.5286/UKERC.EDC.000001	www.doc.ic.ac.uk/~dk3810/data
House5	Individual appliance monitoring	Coffee maker	Complete metering setup	6	second	UO	UO:0000010	House5_Coffee maker	UK-DALE-disaggregated/house_5/channel_13.dat	NERC Data Centres	doi:10.5286/UKERC.EDC.000001	http://dx.doi.org/10.5286/UKERC.EDC.000001	www.doc.ic.ac.uk/~dk3810/data
House5	Individual appliance monitoring	Desktop computer 2	Complete metering setup	6	second	UO	UO:0000010	House5_Desktop computer 2	UK-DALE-disaggregated/house_5/channel_14.dat	NERC Data Centres	doi:10.5286/UKERC.EDC.000001	http://dx.doi.org/10.5286/UKERC.EDC.000001	www.doc.ic.ac.uk/~dk3810/data
House5	Individual appliance monitoring	Toaster	Complete metering setup	6	second	UO	UO:0000010	House5_Toaster	UK-DALE-disaggregated/house_5/channel_15.dat	NERC Data Centres	doi:10.5286/UKERC.EDC.000001	http://dx.doi.org/10.5286/UKERC.EDC.000001	www.doc.ic.ac.uk/~dk3810/data
House5	Individual appliance monitoring	Audio amplifier	Complete metering setup	6	second	UO	UO:0000010	House5_Audio amplifier	UK-DALE-disaggregated/house_5/channel_16.dat	NERC Data Centres	doi:10.5286/UKERC.EDC.000001	http://dx.doi.org/10.5286/UKERC.EDC.000001	www.doc.ic.ac.uk/~dk3810/data
House5	Individual appliance monitoring	Set top box	Complete metering setup	6	second	UO	UO:0000010	House5_Set top box	UK-DALE-disaggregated/house_5/channel_17.dat	NERC Data Centres	doi:10.5286/UKERC.EDC.000001	http://dx.doi.org/10.5286/UKERC.EDC.000001	www.doc.ic.ac.uk/~dk3810/data
House5	Individual appliance monitoring	Kettle	Complete metering setup	6	second	UO	UO:0000010	House5_Kettle	UK-DALE-disaggregated/house_5/channel_18.dat	NERC Data Centres	doi:10.5286/UKERC.EDC.000001	http://dx.doi.org/10.5286/UKERC.EDC.000001	www.doc.ic.ac.uk/~dk3810/data
House5	Individual appliance monitoring	Fridge freezer	Complete metering setup	6	second	UO	UO:0000010	House5_Fridge freezer	UK-DALE-disaggregated/house_5/channel_19.dat	NERC Data Centres	doi:10.5286/UKERC.EDC.000001	http://dx.doi.org/10.5286/UKERC.EDC.000001	www.doc.ic.ac.uk/~dk3810/data
House5	Individual appliance monitoring	Electric oven	Complete metering setup	6	second	UO	UO:0000010	House5_Electric oven	UK-DALE-disaggregated/house_5/channel_20.dat	NERC Data Centres	doi:10.5286/UKERC.EDC.000001	http://dx.doi.org/10.5286/UKERC.EDC.000001	www.doc.ic.ac.uk/~dk3810/data
House5	Individual appliance monitoring	Electric stove	Complete metering setup	6	second	UO	UO:0000010	House5_Electric stove	UK-DALE-disaggregated/house_5/channel_21.dat	NERC Data Centres	doi:10.5286/UKERC.EDC.000001	http://dx.doi.org/10.5286/UKERC.EDC.000001	www.doc.ic.ac.uk/~dk3810/data
House5	Individual appliance monitoring	Dish washer	Complete metering setup	6	second	UO	UO:0000010	House5_Dish washer	UK-DALE-disaggregated/house_5/channel_22.dat	NERC Data Centres	doi:10.5286/UKERC.EDC.000001	http://dx.doi.org/10.5286/UKERC.EDC.000001	www.doc.ic.ac.uk/~dk3810/data
House5	Individual appliance monitoring	Microwave	Complete metering setup	6	second	UO	UO:0000010	House5_Microwave	UK-DALE-disaggregated/house_5/channel_23.dat	NERC Data Centres	doi:10.5286/UKERC.EDC.000001	http://dx.doi.org/10.5286/UKERC.EDC.000001	www.doc.ic.ac.uk/~dk3810/data
House5	Individual appliance monitoring	Washer dryer	Complete metering setup	6	second	UO	UO:0000010	House5_Washer dryer	UK-DALE-disaggregated/house_5/channel_24.dat	NERC Data Centres	doi:10.5286/UKERC.EDC.000001	http://dx.doi.org/10.5286/UKERC.EDC.000001	www.doc.ic.ac.uk/~dk3810/data
House5	Individual appliance monitoring	Vacuum cleaner	Complete metering setup	6	second	UO	UO:0000010	House5_Vacuum cleaner	UK-DALE-disaggregated/house_5/channel_25.dat	NERC Data Centres	doi:10.5286/UKERC.EDC.000001	http://dx.doi.org/10.5286/UKERC.EDC.000001	www.doc.ic.ac.uk/~dk3810/data
